# Supplementary material for: Upcycling Waste Streams from a Biorefinery Process—A Case Study on Cadmium and Lead Biosorption by Two Types of Biopolymer Post-Extraction Biomass
Source: Molecules. 2023 Aug 30;28(17):6345. doi: 10.3390/molecules28176345 (PMC10488894; doi:10.3390/molecules28176345)
Supplement: Supplementary file 1 [file molecules-28-06345-s001.zip]

Archive with 1 entries (1 files):
- molecules-2554010-supplementary.pdf
